# Supplementary material for: Fetlock Joint Angle Pattern and Range of Motion Quantification Using Two Synchronized Wearable Inertial Sensors per Limb in Sound Horses and Horses with Single Limb Naturally Occurring Lameness
Source: Vet Sci. 2022 Aug 25;9(9):456. doi: 10.3390/vetsci9090456 (PMC9502055; doi:10.3390/vetsci9090456)
Supplement: Supplementary file 1 [file vetsci-09-00456-s001.zip]

Archive with 1 entries (1 files):
- vetsci-1816852-supplementary.pdf
